# Supplementary material for: Omega-3 Fatty Acids Attenuate LPS-Induced Acute Kidney Injury via Activation of AMPK/SIRT1/PGC-1α/NRF2/FOXO3 Signaling and Suppression of NF-κB-Mediated Inflammation
Source: Nutrients. 2026 Feb 13;18(4):618. doi: 10.3390/nu18040618 (PMC12943360; doi:10.3390/nu18040618)
Supplement: Supplementary file 1 [file nutrients-18-00618-s001.zip]

Archive with 1 entries (1 files):
- nutrients-4118651-supplementary.pdf
